# Supplementary material for: The Effect of HLA Polymorphisms on the Recognition of Gag Epitopes in HIV-1 CRF01_AE Infection
Source: PLoS One. 2012 Jul 27;7(7):e41696. doi: 10.1371/journal.pone.0041696 (PMC3407236; doi:10.1371/journal.pone.0041696)
Supplement: Table S1 — HLA distribution among 66 HIV-1 CRF01_AE-infected Thais. HLA distribution by population frequency is shown. (XLSX) [file pone.0041696.s001.xlsx]

## Sheet: Table S1
HLA	Population Freq.
A*11:01	0.5758
A*02:03	0.3333
A*24:02	0.2273
A*33:03	0.197
A*02:07	0.1515
A*02:06	0.0606
A*11:02	0.0606
A*01:01	0.0303
A*02:01	0.0303
A*24:07	0.0303
A*24:10	0.0303
A*26:01	0.0303
A*31:01	0.0303
A*03:01	0.0152
A*03:02	0.0152
A*33:01	0.0152
B*46:01	0.2576
B*40:01	0.2273
B*58:01	0.2121
B*13:01	0.1515
B*15:02	0.1364
B*38:02	0.1061
B*40:02	0.0909
B*27:06	0.0606
B*40:06	0.0606
B*51:01	0.0606
B*55:02	0.0606
B*51:02	0.0455
B*52:01	0.0455
B*07:05	0.0303
B*08:01	0.0303
B*15:01	0.0303
B*15:07	0.0303
B*35:01	0.0303
B*35:05	0.0303
B*44:03	0.0303
B*57:01	0.0303
B*07:02	0.0152
B*15:12	0.0152
B*15:17	0.0152
B*15:25	0.0152
B*18:02	0.0152
B*27:05	0.0152
B*35:03	0.0152
B*35:60	0.0152
B*39:09	0.0152
B*39:15	0.0152
B*48:01	0.0152
B*56:01	0.0152
B*56:02	0.0152
B*56:21	0.0152
C*07:02	0.3333
C*01:02	0.303
C*03:04	0.2424
C*03:02	0.2121
C*08:01	0.2121
C*03:03	0.1212
C*15:02	0.1212
C*04:01	0.0606
C*04:03	0.0606
C*12:03	0.0606
C*14:02	0.0606
C*07:01	0.0455
C*12:02	0.0455
C*06:02	0.0303
C*02:02	0.0152
C*04:06	0.0152
C*07:04	0.0152
Table S1. HLA distribution among 66 HIV-1 CRF01_AE-infected Thais.
HLA distribution by population frequency is shown.
